# Supplementary material for: Spatiotemporal Features of the Three-Dimensional Architectural Landscape in Qingdao, China
Source: PLoS One. 2015 Sep 11;10(9):e0137853. doi: 10.1371/journal.pone.0137853 (PMC4567292; doi:10.1371/journal.pone.0137853)
Supplement: S1 Table — (XLSX) [file pone.0137853.s001.xlsx]

## Sheet: Sheet1
	AV-H				BCR				FAR					P_D
	2003	2006	2009	2012	2003	2006	2009	2012	2003	2006	2009	2012	2012	2003	2006	2009	2012
Eight Gorges	16.955	19.0266	18.879	20.2673	0.21866	0.21654	0.21827	0.21088	1.63918	1.76434	1.80815	1.81385	3.32633	2.15026	2.1366	2.11569	2.06596
Yunnan Road	13.6743	14.6624	19.3886	25.2123	0.36536	0.35869	0.26776	0.21923	1.74433	1.81326	2.02463	1.91269	6.25045	3.09542	3.45745	2.35479	2.5499
Zhongshan Road	15.6259	16.2462	16.7277	17.6739	0.31397	0.31769	0.30842	0.30297	2.20746	2.29581	2.46531	2.49203	3.51294	2.12795	2.01311	2.03011	2.27286
Jiangsu Road	12.824	13.4026	13.7149	14.0389	0.26015	0.24734	0.2422	0.24188	1.40103	1.37787	1.38101	1.4085	0.81605	1.70969	1.63089	1.49503	1.40898
Eight Passes	10.1809	10.9679	11.4205	12.2095	0.12964	0.11897	0.11939	0.1169	0.5788	0.55175	0.57659	0.58744	1.35087	0.965183	1.04645	1.12355	1.11769
Zhanshan	14.3019	16.4202	17.4389	18.7879	0.21927	0.21163	0.21421	0.19669	1.4518	1.61809	1.83197	1.82986	3.57814	0.222049	0.243176	0.204471	0.322082
Hong Kong Road	21.7275	25.8215	28.2365	30.1175	0.21406	0.20352	0.21315	0.2091	1.96744	2.10988	2.4112	2.54687	5.47476	1.02507	1.02277	1.23104	1.22437
Eight Lakes	17.5202	21.1711	23.3545	25.3309	0.21914	0.20941	0.20516	0.20041	1.51848	1.70732	1.85243	1.93845	2.14097	1.13962	1.14677	1.07315	0.99403
Zhuhai Road	17.5191	19.7416	21.3662	23.4073	0.18404	0.18671	0.1827	0.18357	1.34382	1.57518	1.61608	1.77698	3.67088	0.283958	0.232326	0.205518	0.336631
Jinmen Road	17.5299	21.9781	23.8969	24.9091	0.13235	0.13044	0.15249	0.15051	0.94934	1.15129	1.46174	1.48155	3.79944	0.878388	1.06219	1.0716	1.01917
Dagang	13.7768	15.6894	17.9675	19.8707	0.11273	0.12345	0.12302	0.13731	0.64891	0.81192	0.9095	1.12337	3.28246	0.797015	0.801033	0.816733	0.830944
Xiaogang	11.5661	13.8178	27.4754	35.7926	0.24008	0.21329	0.12484	0.13398	1.26124	1.23339	1.33156	1.79257	5.98031	2.30199	2.40823	2.94084	3.17246
Jimo Road	18.6324	19.4254	19.9973	21.7065	0.3741	0.36448	0.36269	0.33771	2.87541	2.85181	2.90895	2.94165	2.62967	0.954019	0.983579	0.977685	1.00678
Liaoning Road	20.5476	21.9534	23.6216	24.3224	0.27202	0.27936	0.28138	0.27586	2.37616	2.64592	2.82937	2.91334	3.23476	4.02195	3.89358	3.8926	3.78637
Yan'an Road	18.6596	20.224	22.987	25.2918	0.235	0.21809	0.20994	0.20795	1.78829	1.75619	1.91382	2.00826	1.72303	2.00165	2.0728	2.41053	2.4814
Dengzhou Road	20.4638	22.6146	24.5405	25.1583	0.31475	0.31431	0.3193	0.31401	2.49975	2.61681	2.80403	2.82296	2.47673	5.33655	5.50649	5.61156	5.23459
Taidong	23.8403	26.6881	27.3371	27.8567	0.3382	0.31799	0.32443	0.31794	3.24084	3.29272	3.4094	3.40162	3.80235	4.22588	4.23462	4.23098	4.25455
Huayang Road	15.8719	18.9318	21.5119	23.0025	0.24654	0.2473	0.24049	0.24243	1.55632	1.77863	1.98444	2.12881	5.34246	2.87522	3.35592	3.27723	2.96257
Ningxia Road	21.8803	24.0719	25.5895	27.108	0.27232	0.25995	0.25925	0.26021	2.29953	2.3522	2.48583	2.59909	1.56677	4.17774	4.01011	4.27152	4.16512
Zhenjiang Road	25.0479	27.9581	28.5655	28.3772	0.28212	0.26212	0.25784	0.26144	2.68411	2.70836	2.73619	2.77585	1.41584	1.51191	1.5838	1.7442	2.12828
Dunhua Road	19.5832	25.6072	30.4273	35.5216	0.27537	0.24615	0.22324	0.22326	2.06047	2.16509	2.7607	3.20362	6.95407	1.66638	1.93385	2.15026	2.38238
Liaoyuan Road	18.2804	22.4999	27.6787	30.0569	0.29815	0.26948	0.19505	0.20426	1.83119	1.94751	2.08429	2.38078	4.53768	1.44881	1.42017	1.52302	1.48401
Tong'an Road	10.2789	20.555	26.7637	29.6905	0.09936	0.1214	0.10178	0.09766	0.35104	0.77101	1.00803	1.24294	3.15303	0.871645	0.934287	1.00786	1.0785
Hongshanpo	15.8505	25.7306	33.9972	35.2372	0.1644	0.17297	0.16315	0.15661	0.98692	1.46828	1.97319	2.00515	2.16488	1.63097	1.91519	2.07615	2.07866
Fushan	17.2334	19.6376	18.4538	17.4783	0.27279	0.16754	0.18728	0.195	1.94079	1.2312	1.31144	1.32626	2.69205	1.51575	2.02223	2.70737	2.72701
Hefei Road	10.6372	18.1214	21.4735	23.9621	0.24616	0.24918	0.22898	0.21838	1.136	1.54017	1.78536	1.96119	3.77044	2.59925	2.90774	3.06556	3.38165
